# Supplementary material for: Use of a non-probabilistic online panel as a control group for case–control studies to investigate food and waterborne outbreaks in Lower Saxony, Germany
Source: Epidemiol Infect. 2022 Jan 7;150:e53. doi: 10.1017/S0950268821002594 (PMC8915193; doi:10.1017/S0950268821002594)
Supplement: Supplementary file 1 [file hygsup.zip]

Archive with 2 entries (2 files):
- S0950268821002594sup001.docx
- S0950268821002594sup002.docx
